# Supplementary material for: GraPES: The Granule Protein Enrichment Server for prediction of biological condensate constituents
Source: Nucleic Acids Res. 2022 Apr 26;50(W1):W384–91. doi: 10.1093/nar/gkac279 (PMC9252806; doi:10.1093/nar/gkac279)
Supplement: gkac279_Supplemental_Files [file gkac279_supplemental_files.zip]

Archive with 2 entries (2 files):
- 2021_NAR_Supplement_combined.pdf
- TableS1.xlsx
