# Supplementary material for: GraPES: The Granule Protein Enrichment Server for prediction of biological condensate constituents
Source: Nucleic Acids Res. 2022 Apr 26;50(W1):W384–91. doi: 10.1093/nar/gkac279 (PMC9252806; doi:10.1093/nar/gkac279)
Supplement: gkac279_Supplemental_Files [file gkac279_supplemental_files.zip › TableS1.xlsx]

## Sheet: hmn clustered proteome
P24592
Q8WUM4
O15033
Q9BQ39
Q00604
O95461
Q9NWU5
P43115
Q9Y2U9
Q9H7P9
Q14147
Q0GE19
Q96GX8
P62269
O14569
P41221
A6NN90
Q9BZB8
Q8TDI8
Q96N03
Q9H5Q4
Q99798
P35249
P43652
P11441
Q12816
Q9HD42
O60602
Q99748
Q9UP83
Q7Z5H5
O15245
P84101
Q9NQS3
Q96A56
Q8IVI9
Q6YI46
Q13177
Q49A92
Q16661
P40225
Q6ZRK6
O95149
O15075
O75558
Q96DU3
O00499
Q7Z4G4
Q96QD8
Q4W4Y0
P02788
Q9H2X0
Q9UIS9
Q15572
Q6P996
O43516
Q6PHR2
Q6NSJ2
P02808
Q9NQ84
Q86XS8
P0C1Z6
Q8NF37
Q13625
A6NE52
O60673
Q9H6A9
Q14146
Q7KZF4
Q8WUA2
P08572
P59045
Q15274
Q9HBB8
Q8IYU8
O60645
Q10571
Q96SN8
P31431
Q00796
P18669
Q24JP5
Q9H6R7
Q02878
P11362
Q8NBT2
Q96P70
Q9NZQ7
A6NEK1
Q16621
Q9H9H5
Q96ST8
Q9BYD6
P09758
Q13304
P13073
Q96M27
P00709
P24071
Q99961
Q9C0D3
Q96RS0
Q8N5Y8
O76075
P81133
P48200
Q9H7P6
O15240
Q8NFQ6
O75204
Q9BYG8
Q96AJ9
P01298
Q9UGK3
Q15025
Q3C1V8
Q9HBJ8
Q9Y5N6
Q8IZQ1
Q12882
Q107X0
Q6P047
Q7Z7G8
Q9BQ69
O14633
P03971
P62263
O75386
P13671
Q03405
Q6J272
O75521
Q9NV70
O43264
Q96AW1
P22674
Q7Z5R6
Q99944
Q8N187
Q9NRY4
Q8NDZ0
P08236
P51648
Q9NQ87
O94759
Q8TF74
P08246
P40261
Q96DB9
Q13049
Q8NA31
Q9Y4E6
Q9UNK0
Q8WXF3
Q8N9N8
P55011
Q13261
Q86YV9
O14931
Q06418
Q8TBY9
P23610
Q92674
Q8NE31
Q9HD47
O76041
Q9GZN1
Q5VZB9
Q30KQ1
P14854
Q86W25
Q9P126
Q9UJW2
Q14872
Q96FN5
Q96GQ5
Q9H1Z4
Q9NTJ4
Q6ZMZ3
Q12952
O14939
Q14781
Q96RS6
Q9ULD9
Q9H2U1
P05181
Q99969
Q52LW3
Q96N16
Q86X53
P50749
P19484
Q6IPX3
Q12846
Q96KC9
Q9C0E2
Q9Y6I9
Q13023
Q9UGM1
Q6PRD1
P30837
Q9H814
O60508
Q96CK0
Q13239
P10124
Q9NV35
Q8WVB6
Q96HE8
Q9H0P0
Q8NBP0
E9PQX1
Q9Y493
Q9UKN5
A2RUT3
Q6ZRP7
P98194
Q13118
P15018
Q14161
Q8N126
Q96T21
O15050
O00470
Q9Y4Z0
Q6ZU35
Q04206
Q9P2X3
O95081
Q8N9N2
Q9NX47
Q8IZL8
Q9HCY8
Q9BR11
Q13084
P04062
O95935
Q96AX1
Q9NRX2
Q13303
Q8WWN9
Q9NXA8
Q6P2D8
Q9NZM1
Q8N468
Q9Y333
Q9UL25
Q5JSH3
P30044
Q9UI14
Q8NHP8
Q99757
Q9HCS5
Q9Y2U2
Q5JPE7
Q5W0A0
P21953
Q9H9Y6
Q01954
Q8TEA7
O15018
Q7L311
Q9UKR5
P57740
O95976
O75556
Q5SW24
Q96NF6
Q8N9A8
Q8N465
P02748
Q9Y3T6
P21675
Q7Z7M8
Q9H3F6
Q7L591
Q9Y485
P15515
Q9NP55
O76027
Q30KQ4
Q5VVS0
Q8N8G6
Q9BVN2
Q8NDA8
O00142
Q96Q07
Q96MC9
Q8N697
Q9NX55
Q9P0J1
Q15542
P17844
O60487
P30740
Q86W92
O43175
Q9H6Y5
Q99814
Q13112
Q9Y6I3
Q9NQW6
Q9Y5L4
Q5EBN2
Q8IYR2
O00194
Q9H672
Q96PX1
Q9UK85
A5D8T8
Q0VF96
Q6ZUT6
Q96NB1
Q9NXV2
Q5D0E6
Q8IVS8
Q96IX5
Q8TD08
Q8IWB1
Q86Y78
Q9Y2K1
P48059
Q96LX8
Q7Z3H0
Q6AWC8
Q92537
P51861
Q9H0J9
Q9NWQ4
P27487
P61513
Q8WW59
P02461
Q96E35
Q9ULE6
Q13485
Q9HC78
O95551
P19623
Q9GZP8
P62906
Q9NWZ8
Q96ES7
Q5GAN6
Q9UF11
Q52MB2
Q6NS38
Q9H9A6
Q6UUV7
Q86WJ1
Q86XW9
P02794
O75438
P40429
Q5JVS0
P04156
P0DPE3
Q9Y334
Q99437
O75884
Q9C098
Q15399
Q5T8D3
O94777
Q969K7
Q5VZ19
Q8TD91
Q8N0W5
A0A1B0GVH4
Q5VU69
Q7LBC6
Q13137
O00311
Q4J6C6
O14678
Q6UXC1
Q6Y288
Q5T089
P20585
Q9Y490
P15311
Q6ZS49
Q8NDZ2
Q9H892
Q8NDB6
Q9UK23
Q5SYB0
Q8NAE3
Q9H649
O15305
O15049
P0CB47
Q7Z3E2
A8MVA2
Q9NPU4
O15342
Q9P1Y6
Q96PZ2
Q5JTH9
Q9HBL7
Q92520
O95202
Q13418
P19367
P43080
Q8TAX0
A6NFY7
Q8N9R8
O15090
P25788
Q9NZN8
Q96KN7
Q8N442
Q8NI32
Q96B45
Q86UN3
Q6ZVL6
P49441
Q8NBP7
Q8IX19
Q9NXH3
Q6IAA8
Q9NPB8
Q9H237
Q96A54
P58499
Q9Y653
P17936
Q9Y4X3
Q9Y284
Q8IY31
Q6UX04
A6NMU1
Q5VZ46
Q8NHV9
Q6P995
Q16584
O14668
O60307
Q96BR9
Q9UJ41
Q8N8G2
A6NLJ0
O95685
Q9GZP1
Q14244
Q5BN46
Q6ZVX7
P50570
Q9Y285
Q9H0I3
O15205
Q9UBZ9
Q6RW13
P0C7M8
Q15286
Q9UJ14
Q8IY26
P12955
Q96JM2
P22570
Q9BX67
Q9UPV0
P01111
O94762
O43818
O95167
Q8WV35
Q8NC74
Q8NG50
P42575
Q9BUQ8
Q14397
Q07352
P26641
Q9UNA3
Q70EL3
P49281
Q5XKL5
O00408
Q9NZZ3
Q9NRH2
Q7Z6K3
A0A1B0GTR4
Q8IZ81
Q9P0V8
Q6ZS62
O95299
Q9UBU7
Q6PK18
Q9HA38
P63220
P02458
P30613
Q6P5W5
Q9H300
Q8IYB7
Q9H583
Q5YKI7
O75417
P62750
O75152
B2RD01
Q9ULV4
A6NFT4
O97980
O15263
Q15029
Q8TBE0
Q8N412
P10827
P57054
Q69384
Q8N7U7
P43362
Q9Y2V0
P12259
Q13148
P48382
Q6ZTI6
Q15814
Q96I85
Q9Y520
Q8N684
O75503
Q9UBT6
Q13315
Q9NV44
Q9BSJ2
P10323
Q16548
Q96HJ9
O95342
Q8IUB2
Q71H61
Q9HD64
Q9GZP7
Q9Y6H6
Q9BY76
Q86TI2
Q8NB15
Q75QN2
Q9BXS4
P49019
Q7Z2Q7
P54802
Q9HC24
Q03519
P61011
Q96GY3
P23396
Q9H5H4
Q9H8X3
Q9P0S2
Q15004
Q8WUX2
Q9NS18
O96024
Q494U1
O60930
P20155
Q96NW4
Q9H095
Q5KSL6
P20936
P0CG20
Q9HD87
Q8IVM7
A6NCI5
Q9P1Y5
P48556
Q8NC01
Q13838
Q9P281
Q6ZSZ5
Q9H4G1
Q08999
Q9NYY1
Q7Z3J2
Q99653
Q14508
Q5EBM4
Q8N2M8
Q9BZE4
Q8N6M6
Q9BZQ6
Q496M5
Q9Y619
Q8IXQ6
Q8IXH7
Q92542
A6NFE2
O75339
Q9BYN7
Q13813
Q9Y5S2
Q92538
Q8TDW7
Q76LX8
A8MZF0
Q8N4Q0
A6NI61
O15400
Q08554
Q14005
Q9NVH1
P06280
Q6UWH4
Q13939
O75177
Q8IXS8
Q9Y5K6
Q86XM0
Q6PDA7
B9EJG8
Q6UXT9
P48307
Q96F24
Q5VT99
Q92752
Q96A00
Q96RI1
Q9UQF2
P32970
Q9BYG7
P00441
O95639
P30533
Q96EL3
P19404
O75390
P30307
P78508
Q9UIF7
Q8NBE8
Q6RFH5
Q6P1N9
P25092
Q9UHD2
O75343
Q9BRR9
Q5JRA6
Q9H0K4
Q8TCD1
O43929
Q9H8U3
Q8N8A8
Q86VZ1
Q8WY64
D6RGH6
Q9UI72
Q7LFL8
Q8WU43
Q9H1D9
P0C7I6
Q6ZMJ4
Q8TDS7
Q9NR83
Q86SJ2
Q8N6C7
Q8WVJ9
Q9BVJ7
P53609
P22748
Q15648
Q6PJP8
O75800
Q9NZ20
Q8NFA2
Q9Y324
Q96QK1
Q17RC7
Q9NPH0
Q8IYS4
Q96PZ0
Q96CS3
Q9NQ76
Q9Y6W8
P41273
Q8NCC5
O14777
Q9H6D7
A2RU54
Q7Z6J0
Q76L83
Q6UXF1
Q58EX2
P78556
Q8IUX1
Q96KP4
Q9Y2R4
P15248
Q5VTL8
Q9Y4L1
P48637
Q15884
Q6ZRZ4
Q6UXY1
O95208
A2CJ06
Q16799
Q5VWT5
A8MZ59
P01375
P23921
P35914
P06681
Q5JSS6
P49767
Q8WY41
O00295
P05423
Q58EX7
Q9NR09
P51172
O14746
A6NNA2
Q8TAY7
Q96CP2
Q92837
Q96LL4
Q8TBZ0
O60243
P59942
Q92545
P46782
Q10469
P13284
O15258
Q96P68
Q8N8W4
Q9P203
Q6PEX3
Q9BZH6
P13598
P45974
P21549
Q9HCD5
Q9P1Z2
Q8WZ71
Q8N693
Q9BR77
Q8N336
Q8N6F8
Q15048
P53355
A2RTX5
Q9H987
Q8TCZ2
P43251
Q8N4W6
Q6Y7W6
P25100
P09919
Q7Z4W1
O14836
Q13671
Q14318
Q7Z3F1
Q9H7C9
Q9UIH9
Q9GZV1
O75437
Q9NWX5
P09001
Q8N1N2
Q9H7E9
Q9NPP4
Q5VYK3
Q86VE9
Q8IYJ2
Q14116
Q5NDL2
Q96CX2
O75607
Q9UJT9
O94919
O00220
Q9BVG4
Q9H579
Q6P444
Q13145
Q14457
Q5T5B0
Q9NX65
A5PLK6
O76039
Q14264
Q9BZ97
O15453
Q9UI95
Q9H808
Q9BZK8
P46063
O95096
P49916
Q9BZD7
Q6PI26
P30046
Q9ULK0
Q9BTL4
Q7Z591
Q9BQM9
O43542
Q8IUR7
Q96KR6
Q9Y6X3
Q8N196
P21815
P30532
Q93009
Q9UGC7
Q7Z3B0
Q9UKJ1
Q9BUK6
Q9HBI5
P30556
Q9NYQ6
A0A1B0GTL2
Q32MZ4
Q8NC26
Q9HBF4
Q9BQI7
Q09161
P46926
C9JSJ3
Q86UW7
Q9NPC1
Q9Y6J0
Q6ZNB7
Q92541
P51888
Q6L8Q7
Q8IZE3
Q9UBB6
O95684
Q9P227
C9JH25
Q16533
O14508
O60829
Q15067
Q8NB12
P56704
Q8IUZ0
Q7Z5A7
Q9H6L4
Q6P988
Q7LDG7
Q92628
Q76N32
Q9Y2T7
P49721
Q9NTK1
Q9H2C0
Q5T9A4
Q9NVQ4
Q96LA8
P05452
Q9Y4C2
Q15291
Q9BXB7
Q4G0W2
Q9HBX8
A0A1W2PR48
Q96N21
Q6UXU0
Q8N6N6
Q5QGS0
Q9UHV5
Q5TIA1
Q9NRR4
O60667
P09132
P51809
Q96RQ1
P07199
Q96BN8
Q969S2
Q9H4I3
Q8N9M1
P0CG37
Q9P215
Q5JPH6
Q1L6U9
Q9H2D6
P0C7U9
O00476
Q9BVC6
P50135
Q6ZMB5
P25067
Q14571
A2A288
B2RUZ4
Q9UI30
Q14DG7
Q9UKT4
P10809
Q9Y6K5
Q7Z6A9
Q969E8
Q9NYX4
Q9H8V8
Q9UBM1
P61925
O95996
Q8NBH2
P56856
Q12797
Q9H2Y9
Q86YV5
Q9Y5U9
P57796
F5H4A9
P17022
Q9HA47
Q7Z442
Q13478
Q9NTG1
Q9H6R6
Q9NQ55
O94766
Q9ULU4
Q587J7
Q9HC62
Q8TAF5
Q9BRS8
P54819
Q96PU9
Q6IQ21
Q15800
Q8N6D5
Q9H8M7
Q9NY27
Q86YL5
Q9H6Z4
Q15942
Q6ICI0
Q8N8B7
Q9H4B0
Q8TCZ7
A5D8V6
Q13352
Q7Z4R8
Q8WWL7
Q5TA78
Q8TED0
Q9H239
Q8NC38
Q8N370
Q9UMR7
Q9H665
Q15329
A4D2P6
P60896
O43390
Q8WUF5
O43292
Q96AZ1
Q9HB65
A1A4Y4
Q8IYX8
Q9NWS0
Q9UMX0
Q96JI7
Q99626
Q6UWW9
Q6UX41
P42701
Q8IVV2
Q9UBP4
Q13574
Q9BTK6
O60547
Q92954
P53370
P10275
O95453
Q86WX3
Q9UFC0
P15529
O14771
O43822
O14559
P26992
Q8TD94
A6NJ78
Q5M7Z0
Q9Y4C8
Q30KP8
O75943
Q96NS8
Q9Y2X0
P52948
Q13065
Q92613
Q9BX69
A6NCQ9
Q8N3X6
Q04941
P49754
O60287
O60494
Q9H0V1
Q6PFW1
Q7Z5B4
P20382
Q6NXT6
Q8N268
Q969V3
Q96G97
O75494
P15374
Q96JQ5
P49913
Q9ULZ3
B2RBV5
Q8ND56
Q9BTV4
Q13285
Q15005
Q9GZY1
Q2M3D2
Q9NP97
Q9P0T7
Q7L1T6
Q9NQ03
Q9BRA2
P13591
Q8WVM0
Q07507
Q6W2J9
Q13309
P29622
Q8N7X2
P59089
Q12988
O14524
Q9Y3C4
Q8NEF9
P03950
Q8N104
O95985
Q8IZQ8
Q9Y2K6
Q96CN9
Q6IQ55
A6NIM6
Q8NEP4
Q93074
P46087
Q9UMZ3
Q6VN20
P59536
Q96FI4
C9JLR9
Q9NRJ1
Q5SRI9
P07288
A6NKN8
P18850
P35606
Q96SY0
Q9P2W6
Q15811
Q68BL7
Q9UGQ3
O43583
P38484
Q6ZUJ8
Q7L190
O14828
Q9Y265
Q99487
Q86WZ0
P60866
Q3KQZ1
Q30KQ9
Q92561
Q96PQ0
Q99102
Q53HC0
Q5I0X4
Q96J84
O14957
Q6XQN6
Q14BN4
O00155
Q9HC21
P18031
Q9H089
Q5THR3
P22888
P61964
O15466
Q8N2K0
Q6UWF5
O75445
Q9BT78
A8MUL3
Q8IU80
Q9BRQ8
Q6ZNA5
Q5U3C3
Q5T7M4
P08311
O00214
Q15911
O15231
Q7RTU9
O95231
Q9UHV2
P50583
Q1X8D7
O15078
P49763
P09110
Q8N5S3
P52756
Q8WVB3
Q9Y6C2
Q587J8
Q96TA2
P03372
Q9BRK3
Q9BW66
Q7L5N1
Q330K2
P01743
Q9NRA0
Q9BYT3
P06729
Q9BXG8
Q8IWX8
Q96PU8
Q6ZMR5
Q8IVN8
Q9BQI6
Q9Y2G4
O75509
O00512
Q9UIR0
P31689
Q9BYS8
Q9Y2Z9
Q86Z23
Q9HC57
Q2M389
A0AVF1
Q9Y5Z4
Q9NUJ3
Q96HA7
P47900
Q92575
Q9Y2H6
P57077
Q4VX62
P51948
P23919
Q96FA7
Q6ZU67
Q8TCT6
P10768
Q9NWM3
Q9UK39
Q5NE16
Q9C0C6
P52298
Q6P4A8
Q13875
Q8N1K5
Q8IW52
P32969
Q99942
Q13470
Q9H324
Q5SWA1
Q4G0S7
P55318
Q9UKA4
Q8IXR5
O00631
E5RJM6
Q96E29
Q8N9H9
Q9Y471
P55082
Q6UWR7
Q5TA89
Q9BUE0
P12081
Q14520
Q96E40
Q96IY1
Q3MIV0
A0A1B0GTK4
O15118
Q6QNY0
Q9H040
Q6UX46
O95363
B1AH88
Q9ULG6
Q5T2D2
Q9BWT6
Q9UK96
Q12899
Q8IUW5
Q9NXU5
Q8WWB7
Q9H2Y7
P53990
P15144
Q96N46
Q6DKI7
O14925
P14921
Q969H8
Q5TC63
Q96A26
P22413
Q9UFE4
O95865
Q86U44
Q09327
Q8TDR0
O60760
Q6NXR0
Q9Y215
Q6DHV5
Q9P258
Q8N614
Q9UNA0
Q6ZV56
O00590
P61978
P13489
Q15714
Q96IR7
Q9UH99
Q96PD2
Q96RD6
O60504
Q9Y316
Q9NZN5
Q6ZRR5
Q9Y6I7
Q96NT3
P0C7V0
Q6ZMD2
Q96HI0
Q6PIU2
Q9BT40
P13688
P52823
O94887
Q7Z6B0
Q9NRP4
Q86V59
P0C7X3
Q494V2
Q9UQ84
Q86VH2
Q9H293
Q9UBX8
Q8WUD6
Q7Z4P5
Q5TID7
Q6PI98
Q96I59
Q9UBQ0
P42126
Q6PI48
Q6UE05
P49790
Q96CT7
Q12918
Q8NAQ8
P13667
A6NKW6
P06307
Q9Y581
Q68D85
Q9Y5J7
P43307
Q96T51
Q96H55
Q01973
O43772
Q8IXT2
Q96LI6
P06400
Q15170
P51157
Q6ZUT4
Q9Y3E5
Q9NX07
Q2WGJ6
P82094
Q9Y272
Q8N813
Q96G25
Q9UQC2
Q5TBK1
Q9H840
Q8N6M0
Q96E66
O15381
Q8N7R1
A8MYU2
Q86UZ6
Q14249
O00471
Q6XD76
Q8IXB3
O95969
O43280
Q9UKU9
Q9UPA5
Q9HCM1
Q8TD06
Q6XYQ8
Q16549
Q8WVL7
Q9UM82
Q9H3S4
Q9H6X2
Q96I99
O00358
Q5JPI3
A4D0T2
Q9H741
Q86WB7
Q8N9V6
P0DMM9
P48742
Q52LD8
Q9HAT8
Q76N89
P12931
Q9BYC5
P55072
Q6NYC1
Q6ZRQ5
Q9BWU0
Q9UD57
Q8WXD2
Q96PZ7
P19878
Q86UY5
Q7RTX1
Q8TEC5
O60885
P41240
Q6PB30
Q7Z417
Q9UKP5
P51687
P52272
Q15109
Q9BWJ5
P09067
P42336
Q05932
Q8IUR6
Q8N801
Q6UXX5
Q96DS6
Q5VX71
L0R819
Q99946
Q9Y6F1
Q8N616
Q2M243
Q9H6I2
Q9BUE6
Q9NRA2
P29692
Q9BVW5
P68543
Q9NX38
P05019
Q9NVS9
Q6ZSB3
Q8TD30
Q9UJX5
Q12765
O43427
Q96GV9
Q8WVN6
Q9UJW0
Q9H7L9
P0C7T7
P25929
Q86WI3
Q9H008
Q53FE4
Q9NQZ6
A6NM43
Q96N11
O00461
Q8NBQ5
Q3LXA3
Q9Y235
Q9H0A9
Q8IZU8
L0R8F8
Q9BW04
Q9UPV9
Q9UF83
Q8NC44
P00480
O14544
Q9Y692
Q6PI25
Q9HB58
Q9UK05
Q8N957
Q96CT2
Q9NVC6
P16989
Q9NUN7
Q06323
O94829
P08235
Q16877
Q14642
Q53GT1
P01034
Q9NYG5
Q53RT3
Q96HL8
O75879
P0C875
Q9NYW2
P02795
Q6ZSG2
Q8TBZ9
Q96LL9
Q9UBB5
Q8IVD9
O15511
Q13884
Q9NS93
Q9UER7
Q9BUB7
Q9Y291
Q9HBM1
O43825
Q7L5A3
Q56NI9
Q5VYX0
Q9NZM6
O00483
P07858
P08138
A0A1B0GVS7
Q9Y3S2
O95104
Q9BV44
Q9C086
Q8WVF5
Q9NPJ3
P01344
P56559
P32119
Q9H4B4
Q9UKR8
P36969
Q9P0U3
P20273
Q8TE76
P00367
Q8N9P0
O00571
Q8WZ69
P08237
Q629K1
Q7Z410
P25205
P59923
O95183
Q96BD5
Q9NS00
Q02040
Q00973
Q16698
Q9Y365
P23258
Q7Z3U7
Q6L8H4
Q96K30
P34810
P29466
Q8NG48
Q5VX52
P09681
O76099
A8MUN3
Q6P4F7
Q9H4H8
Q96LW7
Q92563
O95674
Q8N7H5
A6NFA1
P16591
Q8N816
Q05209
Q8IYB1
Q9UG01
Q96B96
Q495C1
Q8NE01
Q96FK6
Q3LI59
P24666
O95072
O15229
Q5BKX8
P37173
Q6P2C8
P12271
Q86UK5
Q13867
Q5H9L4
A6NDG6
Q14669
Q8N967
Q9BUW7
Q9H9L3
A0AV96
Q8WZA1
Q12796
Q969X0
A6NED2
Q96KT0
P22532
A0A0U1RR37
P28360
Q9UH62
Q8N9B4
Q5EBL4
Q99766
Q9P2B2
Q15369
Q17RD7
Q5FWF7
P22301
O43242
P37088
Q9Y5Y3
P52926
Q96T25
Q5QP82
Q8NA66
Q19T08
P48643
Q5R3K3
H0YL09
Q96A65
Q9UIG0
Q4G0G5
P21580
Q16849
P27469
Q99689
Q6UWT2
Q9NWH2
Q9NW81
P50591
Q96EH3
Q5R3F8
P40938
O95528
Q9BYJ1
Q5W0B1
Q504U0
O60725
Q8NDC0
Q9Y210
Q9Y2U8
O75937
Q96JY6
Q7L4P6
Q9P0K7
P07954
Q99733
Q9HCH5
Q8N3J3
P28715
Q7Z388
P16383
Q9UJG1
Q14118
Q8IUM7
O60264
Q16676
Q9UK97
Q9Y5V0
Q9Y376
Q9Y6K9
O43379
Q9P2Z0
Q5BJF6
O14511
P41227
Q7Z5J4
Q9UI26
Q60I27
Q96M89
Q9UPI3
Q8TAT2
P09467
A4FU49
Q8N6S5
Q8IW35
Q969H4
Q9H6R4
P22891
Q2M329
P17568
P36639
Q5VWI1
Q9Y6J8
Q5T3I0
O75436
P08243
Q2M2Z5
Q86YD7
O95243
Q86TM6
P05451
A0A096LP49
O75380
Q68DN1
Q5TC04
Q06265
Q14678
Q8N0X2
Q13490
Q15750
H3BQJ8
Q86UF4
Q96LD1
Q7Z6G3
O95456
Q96LD8
P98153
A8MYZ0
Q15916
P48357
Q6X4U4
Q63HN8
P0DP58
A8MYJ7
Q9UPG8
P11684
Q96MF2
Q8NC56
Q8IV36
Q6IQ26
Q8NBJ7
Q6TFL3
P41181
Q9P2B7
O60637
Q96JE9
P01270
P12872
Q9UJ70
O75689
Q6UXK2
Q9BRJ9
P50406
Q13275
O14521
P13498
Q9BS86
Q7L523
P60852
Q6UY11
Q9UH92
Q92886
Q9UBU3
P78417
P40200
Q8NFQ8
O43903
Q5SQS8
P55010
Q8N6L7
Q9H2K0
P20749
Q9BW62
Q9NZH5
Q969G5
Q8NAT2
Q9H9H4
Q8NFU5
Q7Z3S7
P48775
Q9H2S5
Q86YD3
A1L188
Q15744
Q4L180
P82914
P04003
Q53F39
O00567
Q96DT6
Q8N3A8
O95396
Q9BRK5
Q6L8G5
Q9NWD8
Q8N9W8
Q8NBM4
P16949
P53396
Q8N6L0
Q9NQC8
O95298
Q9UFG5
Q6UX34
Q9NQY0
Q8N0V3
Q5T0D9
Q5JTZ9
Q86SG7
Q5T4F4
Q8TE02
Q6NYC8
Q96LK0
Q9BQE9
Q9BWC9
P17861
Q92547
P32121
O43815
Q12950
O43572
Q5BIV9
Q9NW68
Q5VT97
Q96RP3
Q9H511
Q6UVJ0
P60329
Q8WZ64
P01584
P56378
Q96DC7
Q96JJ3
Q96C36
A2A3K4
Q96DB2
Q8N1B4
P46952
O00754
O75144
Q70EL4
P34059
Q8WWQ0
P11166
Q16378
Q13163
Q9NP87
Q9NRM0
P0C7M3
Q99567
P0DJI9
P81277
Q8IYT4
Q9ULH1
B1AJZ9
Q6ZWJ8
Q86W28
Q9H222
Q96A47
O95487
Q53TN4
Q9BU40
Q8N461
O95343
Q9Y248
Q5VSL9
Q9UJU6
Q8TDR4
Q02930
Q8NHH9
P56177
O60784
P25054
A8MU93
Q96GJ1
P02750
Q86UD5
Q15287
P55789
Q1XH10
Q9NZ09
O94826
P41252
P07099
Q9Y6V0
Q969Q1
P63313
Q9H2U2
P00813
O14964
Q86XK7
Q8N4C7
Q6ZS92
Q8TCN5
Q96MN5
Q9HC29
Q8NDI1
Q9Y6J3
O00254
Q99598
P04004
O60762
A0AVK6
P19397
Q71RG6
P12314
Q96C86
Q9HBT6
Q14236
O43829
Q9NP72
O15120
Q3KNS1
Q9NRX6
O75935
O15432
P21283
Q15435
Q8NHW6
Q14683
Q5VUG0
Q13536
Q5GLZ8
Q9BXL8
Q86UY8
Q6ZNB5
Q9Y2M0
Q4V9L6
Q7Z3E5
O43414
Q16656
P25786
Q8NHS3
Q15027
Q9H3H3
Q4ZIN3
Q8N1F8
Q16585
Q13568
Q9NNZ6
O00560
P04406
Q9H9B1
Q9UK45
Q4L235
Q8N567
O43639
Q96EZ4
Q86VD9
Q9NS37
Q8NFJ8
O43151
P55786
Q96K49
O75569
Q10589
Q70CQ3
Q9NZ81
O75157
Q15651
Q8TBK6
Q4G176
Q13401
P07355
P13686
Q5TDH0
Q6ZN55
Q8WW34
Q86XE5
Q12802
P55060
Q8N8R7
Q969K3
A6NJG2
Q9Y2H0
Q8TCY9
Q6ZRI8
P36507
Q9Y2W3
Q6T310
Q9HBK9
Q8N4B1
Q9UBH0
Q16795
Q8N7I0
Q8IV48
Q6PD62
Q96A04
Q9BZJ8
Q0P670
O14519
Q16514
A0JNW5
P00167
O43617
P22695
Q86YS7
P24863
Q3C1V9
Q8N0X7
Q6NUS6
P30050
P03915
O15269
A6NDL7
Q96RW7
P0C853
P83436
O95863
P20963
Q16568
Q99966
Q7RTS1
P49796
Q9BWN1
P55160
Q9NUI1
P46459
Q9UMN6
P48995
Q86TB9
O60942
Q8N427
Q13428
A0PK11
Q86YT6
Q9NRE2
Q8N402
A1IGU5
P34741
Q9H0H3
Q9NV06
Q8WW32
P41231
D6REC4
Q96P88
A6NEV1
Q8N9Z9
O75908
P51589
A7XYQ1
P49450
Q9H490
Q08397
Q9UPW0
Q9BYG3
Q92685
P51572
Q13972
P08151
Q9UBK8
A6NGE7
Q9NPG2
Q96Q35
Q9Y2X3
Q15847
Q9C0D7
Q9UIG4
Q8NE79
Q96DZ1
Q6ZRF8
Q6ZRC1
Q6PP77
Q6UXQ8
Q8IWW6
Q8IXW5
Q5MJ09
B9A014
Q8IYX7
Q6NXP0
Q8IVN3
Q9UHX1
A2VCL2
O43633
P31358
Q5TEZ5
Q33E94
[truncated: 11,280 more rows]

## Sheet: hmn SG (Training+Validation)
A0AV96
A5YKK6
C9JLW8
O00151
O00303
O00571
O14578
O15063
O15067
O15116
O15226
O15234
O15371
O15372
O43303
O60306
O60333
O60506
O60573
O60716
O60930
O75175
O75179
O75367
O75506
O75534
O75569
O75643
O75821
O75822
O75880
O76003
O94901
O95416
O95429
O95628
O95793
O95985
P04080
P04083
P04792
P05114
P05198
P06730
P06748
P06753
P07237
P07355
P13489
P13667
P14317
P14678
P16989
P17096
P18754
P19525
P21333
P22061
P22105
P22626
P23528
P23588
P26196
P26599
P27348
P27695
P27816
P29558
P30048
P30153
P30626
P30876
P31948
P33240
P33992
P33993
P35125
P35606
P35611
P35637
P37802
P38159
P38432
P39023
P39687
P40227
P40937
P41567
P42694
P43304
P45973
P46013
P46060
P46108
P48634
P49368
P49411
P49750
P49756
P49792
P50552
P50579
P51116
P51513
P51648
P52272
P52294
P52597
P52701
P52907
P52948
P53992
P54727
P55060
P55265
P55884
P56192
P56537
P60228
P60520
P60842
P61018
P61326
P61758
P62136
P62633
P62826
P62993
P62995
P63241
P63244
P67809
P78312
P78344
P84103
Q00796
Q01085
Q01804
Q02952
Q04637
Q04760
Q05823
Q07666
Q12849
Q12874
Q12986
Q12988
Q13107
Q13114
Q13155
Q13242
Q13247
Q13283
Q13285
Q13310
Q13347
Q13427
Q13442
Q13643
Q14011
Q14151
Q14152
Q14157
Q14258
Q14444
Q14493
Q14677
Q14694
Q14847
Q14966
Q14978
Q15004
Q15005
Q15032
Q15056
Q15274
Q15365
Q15437
Q15637
Q15691
Q15717
Q15785
Q16514
Q16555
Q16630
Q16637
Q16740
Q17RY0
Q2TAY7
Q3MHD2
Q52LJ0
Q53GS7
Q5JSZ5
Q5T5Y3
Q5T6F2
Q5TC82
Q5TCQ9
Q5TF21
Q5U5Q3
Q5VYS8
Q5W0B1
Q6IA86
Q6NYC8
Q6P2E9
Q6P2H3
Q6P9H4
Q6PKG0
Q6UW02
Q6Y7W6
Q6ZN17
Q702N8
Q71RC2
Q7KZF4
Q7L2E3
Q7L2H7
Q7Z2W4
Q7Z417
Q86SQ0
Q86TB9
Q86TG7
Q86UK7
Q86US8
Q86UW6
Q86V48
Q86X55
Q86XZ4
Q86Y13
Q8IU60
Q8IWR0
Q8IX01
Q8IX12
Q8IXT5
Q8IYB5
Q8IYD1
Q8IZD4
Q8IZH2
Q8N543
Q8N9N2
Q8NC51
Q8ND24
Q8ND56
Q8NDC0
Q8NE71
Q8NHU6
Q8TB72
Q8TDB6
Q8TDW4
Q8TEP8
Q8WUA4
Q8WWM7
Q8WX93
Q8WXF1
Q8WYQ9
Q92499
Q92540
Q92545
Q92567
Q92575
Q92600
Q92615
Q92628
Q92630
Q92804
Q92844
Q92879
Q92900
Q92945
Q92973
Q92997
Q93052
Q969T9
Q96A57
Q96AE7
Q96CX2
Q96DH6
Q96EP5
Q96F86
Q96HC4
Q96IZ0
Q96IZ6
Q96LI5
Q96PU8
Q96PV7
Q96QR8
Q96RQ3
Q96RY5
Q96T21
Q96T51
Q99417
Q99459
Q99613
Q99615
Q99698
Q99700
Q99729
Q99873
Q99959
Q9BQ39
Q9BQ61
Q9BRZ2
Q9BSJ8
Q9BUF5
Q9BUJ2
Q9BUT9
Q9BWF3
Q9BY12
Q9BY44
Q9BYX4
Q9BZB8
Q9BZI7
Q9C0B9
Q9C0C2
Q9GZX7
Q9H000
Q9H019
Q9H0D6
Q9H0E9
Q9H0J9
Q9H0Z9
Q9H171
Q9H2U1
Q9H3G5
Q9H3U7
Q9H4A3
Q9H694
Q9H6S0
Q9H6Z4
Q9H773
Q9H7E2
Q9H840
Q9H910
Q9H9A5
Q9HAU5
Q9HCC0
Q9HCE1
Q9HCJ0
Q9HCM7
Q9NP73
Q9NPI1
Q9NPI6
Q9NQP4
Q9NR56
Q9NRA8
Q9NRR4
Q9NTJ3
Q9NUD5
Q9NY30
Q9NYF8
Q9NYL9
Q9NZB2
Q9NZI8
Q9NZN8
Q9P0V3
Q9P258
Q9P287
Q9P2D0
Q9UBE0
Q9UBN7
Q9UBV8
Q9UIV1
Q9UKF6
Q9UKY7
Q9UKZ1
Q9UL18
Q9ULM3
Q9ULV4
Q9ULX6
Q9UNF1
Q9UNZ2
Q9UPQ9
Q9UPU9
Q9Y224
Q9Y262
Q9Y266
Q9Y2H6
Q9Y2L1
Q9Y2U8
Q9Y2Z0
Q9Y314
Q9Y3B9
Q9Y3F4
Q9Y3I0
Q9Y4F3
Q9Y508
Q9Y520
Q9Y561
Q9Y5A9
Q9Y5V3

## Sheet: hmn Test Set
A0A0U1RRE5
Q92626
O00165
O00584
O95388
O14511
O14717
O14980
O15397
O15527
O43251
O43379
O60506
O43734
O60828
O75152
O95271
O95433
O95453
O95786
O96013
P03950
Q00535
P07737
P07814
Q9UKM9
P10155
P10809
P55771
O75437
P18615
P78396
P22087
P23396
P23443
P25063
P26651
P27797
P29728
P31645
P37108
P60842
P39019
P42345
P42858
P43243
P46063
Q9Y6M4
P49458
P51812
P54577
P61247
P61978
P27348
P62280
P62310
P62312
P62753
P62847
Q01524
Q05823
P47974
Q12906
Q12972
Q13148
Q13835
Q14296
Q14974
Q15038
Q15046
Q8WXF1
Q15646
Q16543
Q16629
Q460N3
Q460N5
Q504Q3
Q5JVS0
Q5U5Q3
Q7Z3Z4
Q86W56
Q86YF9
Q9GZX7
Q8N122
Q8N5X7
Q8N8Q3
Q8N9W6
Q8NI27
Q8TC44
Q8TCS8
Q8TD31
Q8TEQ6
Q92621
Q92904
Q96CT7
Q96HA1
Q96I25
Q96MN2
Q96PK6
Q96R06
Q96T37
Q99497
Q99996
Q9BTD8
Q9BYX4
Q9UH65
O60231
Q9H8X2
Q9UL18
Q8NBN7
Q9UL18
Q9NUL5
Q5T9A4
Q9NY93
P23443
Q9UGY1
Q9UHB9
Q9UHD9
Q9UK45
Q9UKM9
Q9UN81
Q9UNI6
Q9UPR3
Q9UPU9
Q9Y333
Q9Y446
Q9Y4I1
Q9Y4Y9
Q9Y4Z0
Q9Y5J1
Q15788

## Sheet: yst clustered proteome
D6VPM8
O13297
O13329
O13516
O13520
O13525
O13529
O13539
O13547
O13553
O13557
O13563
O13565
O13566
O13569
O13572
O13585
O14467
O94084
O94085
O94086
P00127
P00163
P00175
P00359
P00401
P00410
P00420
P00424
P00427
P00431
P00445
P00447
P00498
P00546
P00560
P00572
P00724
P00812
P00815
P00817
P00830
P00854
P00899
P00912
P00925
P00927
P00931
P00937
P00942
P00950
P00958
P01119
P01149
P02381
P02406
P02557
P02829
P02992
P03069
P03871
P03872
P03873
P03874
P03876
P03877
P03962
P03965
P04037
P04046
P04050
P04076
P04147
P04161
P04385
P04386
P04387
P04456
P04786
P04802
P04803
P04817
P04819
P04821
P04840
P05066
P05085
P05150
P05316
P05373
P05374
P05375
P05453
P05626
P05694
P05740
P05750
P05756
P05759
P06100
P06101
P06102
P06103
P06105
P06106
P06115
P06168
P06174
P06182
P06197
P06242
P06243
P06245
P06633
P06634
P06700
P06701
P06738
P06773
P06774
P06776
P06777
P06778
P06779
P06781
P06782
P06783
P06784
P06785
P06786
P06787
P06838
P06839
P06843
P06844
P07143
P07149
P07213
P07236
P07244
P07248
P07249
P07250
P07251
P07252
P07253
P07256
P07257
P07260
P07261
P07263
P07264
P07266
P07267
P07269
P07270
P07271
P07272
P07273
P07275
P07276
P07277
P07278
P07281
P07283
P07284
P07285
P07286
P07342
P07347
P07390
P07560
P07702
P07703
P07806
P07807
P07834
P07866
P07884
P07991
P08004
P08018
P08019
P08067
P08153
P08417
P08425
P08431
P08432
P08456
P08458
P08465
P08466
P08468
P08518
P08524
P08536
P08539
P08566
P08593
P08638
P08678
P08964
P09007
P09032
P09064
P09119
P09201
P09232
P09368
P09436
P09440
P09457
P09547
P09620
P09798
P09880
P09932
P09937
P09938
P09950
P09959
P0C0W9
P0CD91
P0CE00
P0CE68
P0CF16
P0CF18
P0CF19
P0CH63
P0CX51
P10080
P10127
P10355
P10356
P10363
P10507
P10566
P10614
P10662
P10823
P10834
P10849
P10862
P10869
P10870
P10961
P10962
P10963
P10964
P11075
P11076
P11325
P11353
P11412
P11433
P11491
P11709
P11710
P11745
P11746
P11747
P11792
P11914
P11927
P11938
P11972
P11978
P11986
P12383
P12385
P12611
P12612
P12630
P12683
P12685
P12686
P12687
P12689
P12695
P12709
P12753
P12754
P12866
P12868
P12887
P12904
P12945
P12954
P12962
P13090
P13099
P13134
P13185
P13188
P13259
P13298
P13365
P13382
P13393
P13433
P13434
P13483
P13517
P13574
P13586
P13587
P13663
P13711
P13712
P13856
P13902
P14020
P14064
P14066
P14126
P14164
P14180
P14242
P14284
P14291
P14306
P14540
P14680
P14682
P14693
P14736
P14737
P14741
P14743
P14772
P14904
P14905
P14906
P14907
P14908
P14922
P15179
P15180
P15274
P15303
P15315
P15365
P15367
P15380
P15424
P15436
P15442
P15454
P15496
P15565
P15624
P15625
P15646
P15700
P15703
P15705
P15732
P15790
P15801
P15807
P15873
P15891
P15938
P15992
P16120
P16140
P16370
P16387
P16451
P16521
P16522
P16523
P16547
P16550
P16603
P16622
P16639
P16649
P16658
P16661
P16664
P16862
P17065
P17076
P17106
P17119
P17121
P17122
P17123
P17214
P17255
P17260
P17261
P17423
P17442
P17505
P17555
P17558
P17629
P17649
P17695
P17883
P17890
P17891
P17898
P17967
P18239
P18408
P18409
P18410
P18411
P18412
P18414
P18480
P18494
P18496
P18544
P18562
P18634
P18759
P18851
P18888
P18898
P18899
P18900
P18961
P18963
P19097
P19211
P19262
P19263
P19358
P19414
P19516
P19541
P19657
P19658
P19659
P19735
P19736
P19807
P19812
P19880
P19881
P19882
P20049
P20050
P20051
P20052
P20053
P20095
P20133
P20134
P20424
P20433
P20434
P20435
P20436
P20437
P20448
P20449
P20457
P20459
P20484
P20485
P20486
P20604
P20606
P20676
P20795
P20840
P20967
P21147
P21182
P21190
P21192
P21242
P21243
P21264
P21268
P21269
P21304
P21339
P21372
P21374
P21375
P21524
P21538
P21560
P21576
P21592
P21623
P21651
P21657
P21691
P21705
P21771
P21801
P21825
P21826
P21827
P21951
P21954
P21957
P21965
P22007
P22023
P22035
P22082
P22133
P22134
P22135
P22136
P22137
P22138
P22141
P22146
P22147
P22148
P22149
P22202
P22203
P22204
P22209
P22211
P22213
P22214
P22215
P22216
P22219
P22224
P22336
P22353
P22354
P22434
P22438
P22470
P22515
P22516
P22543
P22579
P22580
P22696
P22768
P22804
P22855
P22936
P23060
P23179
P23180
P23201
P23202
P23250
P23254
P23255
P23287
P23291
P23337
P23369
P23394
P23493
P23503
P23542
P23561
P23615
P23624
P23638
P23639
P23641
P23642
P23643
P23644
P23724
P23748
P23796
P23797
P23900
P23968
P24000
P24004
P24276
P24279
P24280
P24309
P24482
P24583
P24719
P24720
P24783
P24784
P24813
P24814
P24867
P24868
P24871
P25037
P25038
P25039
P25040
P25042
P25043
P25044
P25045
P25046
P25087
P25270
P25293
P25294
P25296
P25297
P25298
P25299
P25300
P25301
P25302
P25303
P25332
P25333
P25334
P25335
P25336
P25337
P25338
P25339
P25340
P25343
P25344
P25345
P25346
P25348
P25350
P25351
P25353
P25354
P25355
P25356
P25357
P25359
P25362
P25364
P25365
P25366
P25367
P25368
P25369
P25371
P25374
P25375
P25378
P25379
P25380
P25381
P25382
P25385
P25386
P25389
P25441
P25443
P25451
P25453
P25491
P25502
P25554
P25555
P25558
P25559
P25562
P25565
P25566
P25567
P25568
P25569
P25573
P25574
P25576
P25577
P25578
P25579
P25580
P25582
P25583
P25584
P25585
P25586
P25587
P25588
P25591
P25600
P25601
P25602
P25604
P25605
P25614
P25615
P25616
P25617
P25618
P25619
P25621
P25623
P25625
P25626
P25627
P25628
P25631
P25632
P25635
P25637
P25639
P25641
P25642
P25644
P25646
P25648
P25651
P25652
P25653
P25654
P25655
P25657
P25659
P25694
P25808
P25846
P25847
P26188
P26263
P26309
P26343
P26364
P26370
P26448
P26449
P26570
P26637
P26754
P26783
P26785
P26786
P26793
P26798
P27344
P27351
P27466
P27476
P27514
P27515
P27614
P27616
P27636
P27637
P27654
P27680
P27692
P27697
P27705
P27796
P27801
P27809
P27810
P27825
P27882
P27895
P27929
P28000
P28003
P28004
P28005
P28006
P28007
P28263
P28272
P28273
P28319
P28320
P28321
P28495
P28496
P28519
P28625
P28626
P28627
P28707
P28708
P28737
P28742
P28743
P28777
P28789
P28791
P28795
P28817
P28834
P29029
P29055
P29056
P29295
P29340
P29366
P29461
P29465
P29467
P29468
P29469
P29478
P29496
P29539
P29547
P29589
P29703
P29704
P29952
P30283
P30606
P30619
P30620
P30624
P30656
P30657
P30665
P30771
P30775
P30777
P30822
P30902
P31111
P31115
P31116
P31244
P31334
P31373
P31374
P31376
P31377
P31378
P31379
P31380
P31381
P31383
P31384
P31385
P31386
P31412
P31539
P31688
P32047
P32048
P32074
P32178
P32179
P32190
P32191
P32259
P32263
P32264
P32266
P32288
P32316
P32317
P32318
P32323
P32324
P32325
P32327
P32330
P32331
P32332
P32333
P32334
P32335
P32336
P32337
P32338
P32339
P32340
P32341
P32342
P32343
P32347
P32349
P32350
P32351
P32352
P32353
P32354
P32357
P32361
P32363
P32364
P32366
P32367
P32368
P32375
P32377
P32378
P32379
P32380
P32381
P32383
P32385
P32387
P32389
P32432
P32447
P32448
P32449
P32451
P32452
P32453
P32454
P32457
P32458
P32459
P32460
P32461
P32462
P32464
P32468
P32469
P32471
P32473
P32476
P32477
P32478
P32479
P32480
P32481
P32489
P32491
P32492
P32493
P32494
P32495
P32496
P32497
P32499
P32500
P32501
P32502
P32504
P32505
P32521
P32522
P32523
P32524
P32525
P32526
P32527
P32528
P32558
P32559
P32562
P32564
P32565
P32566
P32567
P32568
P32569
P32572
P32573
P32578
P32579
P32580
P32581
P32582
P32583
P32584
P32585
P32588
P32590
P32591
P32599
P32600
P32601
P32602
P32605
P32606
P32607
P32608
P32609
P32610
P32613
P32617
P32618
P32621
P32622
P32623
P32626
P32628
P32630
P32634
P32639
P32641
P32642
P32643
P32644
P32645
P32656
P32657
P32767
P32769
P32770
P32771
P32772
P32773
P32775
P32776
P32783
P32784
P32785
P32786
P32787
P32788
P32789
P32790
P32791
P32792
P32793
P32794
P32795
P32796
P32797
P32798
P32800
P32801
P32803
P32804
P32805
P32806
P32807
P32828
P32829
P32831
P32832
P32833
P32835
P32837
P32839
P32841
P32842
P32843
P32844
P32849
P32854
P32855
P32860
P32861
P32862
P32863
P32864
P32867
P32873
P32874
P32875
P32891
P32892
P32893
P32895
P32896
P32897
P32898
P32899
P32900
P32901
P32902
P32904
P32906
P32907
P32908
P32909
P32910
P32912
P32913
P32915
P32916
P32917
P32944
P32945
P33122
P33200
P33201
P33202
P33203
P33204
P33296
P33297
P33299
P33300
P33301
P33303
P33304
P33306
P33307
P33308
P33309
P33311
P33312
P33313
P33314
P33317
P33322
P33327
P33330
P33332
P33333
P33334
P33335
P33336
P33338
P33339
P33399
P33400
P33401
P33411
P33412
P33413
P33417
P33418
P33419
P33420
P33441
P33442
P33734
P33748
P33749
P33750
P33751
P33753
P33754
P33755
P33757
P33759
P33760
P33767
P33890
P33891
P33892
P33893
P33894
P33895
P34072
P34077
P34078
P34087
P34110
P34111
P34160
P34161
P34162
P34163
P34164
P34167
P34216
P34217
P34218
P34219
P34220
P34222
P34223
P34224
P34225
P34226
P34227
P34228
P34230
P34231
P34232
P34233
P34234
P34237
P34239
P34240
P34241
P34243
P34244
P34246
P34247
P34248
P34250
P34251
P34252
P34253
P34730
P34756
P34758
P34761
P34909
P35056
P35127
P35172
P35177
P35178
P35180
P35182
P35184
P35187
P35189
P35190
P35191
P35192
P35193
P35194
P35196
P35197
P35200
P35201
P35202
P35203
P35206
P35207
P35208
P35209
P35497
P35688
P35691
P35718
P35719
P35723
P35724
P35725
P35728
P35729
P35731
P35732
P35734
P35735
P35736
P35817
P35842
P35844
P35845
P35995
P35999
P36000
P36003
P36004
P36007
P36009
P36010
P36012
P36013
P36015
P36016
P36018
P36022
P36023
P36024
P36025
P36027
P36029
P36032
P36033
P36036
P36037
P36038
P36039
P36040
P36041
P36046
P36047
P36048
P36049
P36051
P36052
P36053
P36054
P36056
P36057
P36058
P36059
P36060
P36061
P36062
P36066
P36067
P36068
P36069
P36070
P36075
P36076
P36080
P36081
P36083
P36084
P36085
P36086
P36087
P36088
P36089
P36090
P36093
P36094
P36095
P36096
P36097
P36100
P36101
P36102
P36103
P36104
P36106
P36107
P36108
P36110
P36111
P36112
P36113
P36114
P36115
P36116
P36117
P36118
P36119
P36120
P36121
P36122
P36124
P36125
P36126
P36128
P36129
P36131
P36132
P36133
P36134
P36136
P36137
P36138
P36139
P36142
P36144
P36145
P36146
P36147
P36148
P36149
P36150
P36151
P36152
P36154
P36156
P36157
P36158
P36159
P36160
P36161
P36163
P36164
P36165
P36166
P36167
P36168
P36169
P36170
P36224
P36421
P36516
P36517
P36519
P36520
P36521
P36523
P36525
P36526
P36527
P36528
P36531
P36534
P36775
P37020
P37254
P37261
P37262
P37263
P37267
P37291
P37296
P37297
P37302
P37303
P37304
P37366
P37370
P37838
P38011
P38013
P38041
P38042
P38064
P38065
P38066
P38067
P38069
P38070
P38071
P38072
P38073
P38074
P38075
P38077
P38079
P38080
P38081
P38082
P38083
P38084
P38086
P38089
P38090
P38109
P38110
P38111
P38112
P38113
P38114
P38115
P38120
P38121
P38122
P38123
P38124
P38125
P38126
P38127
P38128
P38129
P38131
P38132
P38137
P38138
P38139
P38140
P38141
P38142
P38143
P38144
P38145
P38147
P38148
P38149
P38150
P38151
P38152
P38153
P38162
P38163
P38164
P38165
P38166
P38167
P38169
P38170
P38172
P38174
P38175
P38176
P38177
P38178
P38179
P38180
P38181
P38183
P38193
P38195
P38197
P38198
P38199
P38200
P38201
P38204
P38205
P38206
P38207
P38210
P38211
P38213
P38217
P38221
P38222
P38224
P38225
P38227
P38228
P38229
P38230
P38231
P38232
P38234
P38235
P38236
P38237
P38238
P38239
P38240
P38241
P38242
P38243
P38244
P38246
P38247
P38248
P38249
P38250
P38251
P38252
P38254
P38255
P38256
P38257
P38260
P38261
P38262
P38263
P38264
P38265
P38266
P38267
P38268
P38270
P38271
P38272
P38273
P38274
P38276
P38277
P38278
P38280
P38281
P38282
P38283
P38284
P38285
P38286
P38288
P38289
P38290
P38291
P38292
P38293
P38295
P38297
P38299
P38300
P38301
P38302
P38304
P38306
P38307
P38308
P38310
P38312
P38313
P38314
P38316
P38318
P38319
P38321
P38323
P38324
P38326
P38328
P38330
P38332
P38333
P38334
P38335
P38336
P38337
P38338
P38339
P38340
P38342
P38343
P38344
P38346
P38347
P38348
P38349
P38351
P38352
P38353
P38354
P38355
P38356
P38358
P38360
P38361
P38426
P38428
P38429
P38430
P38431
P38439
P38523
P38604
P38615
P38616
P38622
P38624
P38625
P38626
P38627
P38628
P38629
P38630
P38632
P38634
P38635
P38637
P38682
P38687
P38688
P38690
P38691
P38692
P38694
P38698
P38699
P38700
P38705
P38707
P38708
P38710
P38712
P38713
P38714
P38716
P38717
P38720
P38727
P38728
P38731
P38732
P38734
P38736
P38737
P38738
P38739
P38740
P38741
P38742
P38745
P38746
P38747
P38748
P38749
P38750
P38751
P38753
P38755
P38757
P38758
P38759
P38763
P38764
P38765
P38766
P38767
P38768
P38769
P38770
P38771
P38772
P38774
P38775
P38777
P38779
P38781
P38782
P38784
P38785
P38786
P38787
P38788
P38789
P38790
P38791
P38792
P38793
P38794
P38795
P38796
P38797
P38798
P38799
P38800
P38801
P38803
P38805
P38806
P38808
P38809
P38810
P38811
P38812
P38813
P38815
P38816
P38817
P38818
P38820
P38821
P38822
P38824
P38826
P38827
P38828
P38829
P38830
P38833
P38835
P38836
P38837
P38838
P38839
P38840
P38842
P38843
P38844
P38845
P38848
P38849
P38850
P38852
P38854
P38855
P38859
P38860
P38861
P38862
P38863
P38865
P38866
P38867
P38868
P38869
P38870
P38871
P38872
P38873
P38874
P38875
P38876
P38879
P38880
P38881
P38882
P38883
P38884
P38885
P38886
P38888
P38889
P38890
P38892
P38894
P38903
P38904
P38907
P38909
P38912
P38913
P38915
P38920
P38921
P38927
P38928
P38929
P38930
P38931
P38932
P38934
P38953
P38954
P38956
P38957
P38959
P38960
P38961
P38962
P38966
P38968
P38969
P38972
P38985
P38986
P38987
P38988
P38989
P38990
P38991
P38992
P38994
P38995
P38996
P38998
P38999
P39000
P39001
P39006
P39007
P39008
P39009
P39011
P39012
P39013
P39014
P39015
P39016
P39073
P39076
P39077
P39079
P39081
P39083
P39101
P39102
P39104
P39106
P39107
P39108
P39109
P39110
P39112
P39113
P39515
P39518
P39520
P39521
P39522
P39523
P39524
P39525
P39526
P39529
P39531
P39538
P39540
P39543
P39564
P39676
P39677
P39678
P39682
P39683
P39684
P39685
P39692
P39702
P39703
P39704
P39705
P39706
P39707
P39708
P39709
P39714
P39715
P39717
P39718
P39719
P39720
P39721
P39722
P39723
P39726
P39727
P39728
P39729
P39730
P39731
P39732
P39734
P39735
P39742
P39743
P39744
P39875
P39904
P39923
P39925
P39926
P39927
P39928
P39929
P39931
P39932
P39933
P39935
P39937
P39940
P39943
P39944
P39945
P39946
P39952
P39954
P39955
P39958
P39959
P39960
P39961
P39965
P39966
P39967
P39968
P39969
P39970
P39975
P39976
P39978
P39979
P39981
P39983
P39984
P39985
P39986
P39989
P39991
P39992
P39994
P39995
P39996
P39998
P40002
P40003
P40004
P40006
P40007
P40008
P40009
P40010
P40011
P40012
P40013
P40014
P40015
P40016
P40017
P40018
P40019
P40020
P40021
P40023
P40024
P40025
P40026
P40028
P40029
P40030
P40032
P40034
P40038
P40039
P40040
P40041
P40048
P40049
P40050
P40051
P40052
P40053
P40054
P40055
P40056
P40058
P40059
P40061
P40063
P40065
P40066
P40068
P40069
P40070
P40071
P40072
P40073
P40075
P40077
P40078
P40079
P40080
P40081
P40083
P40084
P40085
P40086
P40087
P40088
P40090
P40091
P40092
P40093
P40094
P40095
P40096
P40098
P40099
P40100
[truncated: 2,465 more rows]

## Sheet: yst SG (Training+Validation)
P00127
P00546
P00812
P00815
P00899
P00912
P00942
P00950
P00958
P02992
P03872
P03965
P04050
P04147
P04840
P05453
P06102
P06103
P06105
P06634
P06786
P07236
P07260
P07264
P07283
P07284
P07703
P08018
P08432
P08518
P08536
P09032
P10080
P11745
P11792
P11938
P11972
P12385
P12754
P13188
P13382
P13433
P14306
P14540
P15180
P15454
P15565
P15891
P15992
P16140
P16521
P16550
P17967
P18961
P19097
P19358
P19414
P20435
P20448
P20459
P20485
P20604
P21304
P21576
P22082
P22147
P22202
P22211
P22336
P22696
P23201
P23394
P24276
P24280
P24783
P25294
P25555
P25558
P25567
P25623
P25631
P25655
P26754
P27476
P28272
P29295
P29547
P30624
P30771
P31384
P31539
P32263
P32288
P32324
P32461
P32471
P32492
P32497
P32527
P32558
P32582
P32588
P32644
P32657
P32770
P32831
P32861
P32874
P32892
P32895
P32898
P32909
P33201
P33297
P33309
P33399
P33892
P34167
P34241
P34253
P34730
P34761
P34909
P35194
P35691
P35844
P36010
P36013
P36041
P36049
P36069
P36421
P36775
P38074
P38143
P38144
P38199
P38249
P38263
P38323
P38333
P38431
P38622
P38627
P38691
P38746
P38747
P38764
P38788
P38817
P38822
P38828
P38873
P38912
P38934
P38966
P38996
P38999
P39101
P39676
P39708
P39729
P39730
P39935
P39940
P39960
P39969
P39976
P39998
P40007
P40010
P40013
P40024
P40029
P40069
P40106
P40157
P40160
P40210
P40217
P40469
P40484
P40545
P40825
P40850
P40991
P41808
P41810
P41832
P42842
P42945
P43535
P43583
P43593
P43609
P45978
P46654
P46655
P46672
P46683
P47017
P47077
P47120
P47137
P47160
P47169
P47176
P48362
P48567
P49017
P50109
P52489
P52910
P53043
P53091
P53111
P53131
P53145
P53200
P53261
P53276
P53297
P53316
P53327
P53550
P53686
P53741
P53742
P53829
P53847
P53883
P53894
P53909
P53914
P53924
P54113
P54115
P69771
Q00402
Q01159
Q01477
Q01560
Q01662
Q02256
Q02892
Q03016
Q03264
Q03305
Q03532
Q03690
Q03735
Q03774
Q03834
Q03973
Q04067
Q04120
Q04225
Q04373
Q04439
Q04636
Q04660
Q05022
Q05775
Q06103
Q06205
Q06338
Q06344
Q06505
Q06697
Q07362
Q07551
Q07623
Q07657
Q08208
Q08287
Q08421
Q08444
Q08601
Q08686
Q08925
Q08962
Q08972
Q08979
Q08992
Q12019
Q12034
Q12055
Q12072
Q12099
Q12136
Q12178
Q12285
Q12362
Q12449
Q12464
Q12514
Q12517
Q12532
Q12754
Q99207
Q99383

## Sheet: yst Test Set
P02557
P03962
P04076
P04786
P06781
P07342
P07560
P08524
P08566
P09938
P0CF18
P10363
P12612
P14306
P15436
P15705
P16862
P18963
P19211
P20606
P22202
P23644
P23796
P25367
P25374
P25443
P26785
P27692
P29469
P30656
P30665
P32381
P32590
P32618
P32656
P32832
P32860
P33418
P34216
P34756
P35719
P36124
P38112
P38132
P38147
P38151
P38625
P38698
P38712
P38714
P38798
P38840
P38986
P39009
P39076
P39077
P39945
P40002
P40016
P40017
P40449
P40468
P40889
P40989
P41318
P41811
P41819
P46972
P47079
P47165
P47818
P48562
P48589
P49367
P50101
P50277
P53011
P53133
P53199
P53617
P53691
P53728
P53849
P53923
P53924
P53941
P53981
P54115
Q02794
Q02875
Q02884
Q05016
Q05123
Q05874
Q05911
Q06010
Q06205
Q06508
Q06836
Q07505
Q07878
Q07938
Q08281
Q08972
Q12018
Q12024
Q12166
Q12196
Q12272
Q12292
Q12429
Q12447
Q12464
Q12680
Q99297
Q99369
